# Supplementary material for: High-Energy, Whole-Body Proton Irradiation Differentially Alters Long-Term Brain Pathology and Behavior Dependent on Sex and Alzheimer’s Disease Mutations
Source: Int J Mol Sci. 2023 Feb 10;24(4):3615. doi: 10.3390/ijms24043615 (PMC9965515; doi:10.3390/ijms24043615)
Supplement: Supplementary file 1 [file ijms-24-03615-s001.zip]

Archive with 1 entries (1 files):
- ijms-2190698-supplementary.pdf
